# Supplementary material for: Suitability of current typing procedures to identify epidemiologically linked human Giardia duodenalis isolates
Source: PLoS Negl Trop Dis. 2021 Mar 25;15(3):e0009277. doi: 10.1371/journal.pntd.0009277 (PMC8023459; doi:10.1371/journal.pntd.0009277)
Supplement: S1 Data — (XLSX) [file pntd.0009277.s007.xlsx]

## Sheet: Tabelle1
Sample	Country of infection	Assemblage type	Assemblage specific qPCR	Standard Genotyping result	Betagiardin Type isolate	Betagiardian acc no	Number of ASH SNPs BG	GDH type isolate	GDH acc no	Number of ASH SNPs GDH	TPI type isolate	TPI acc no	Number ASH SNPs TPI	MLG BG, GDH and TPI		CID1 type isolate	CID1 code	RHP26 type isolate	RHP26 code	HCMP22547 type isolate	HCMP22547 code	HCMP6372 type isolate	HCMP6372 code	DIS3 type isolate	DIS3 code	NEK15411 type isolate	NEK15411 code	Final code	MLST Genotype 6 genes	Number with identical final code
Collection 2
413-01	Germany	A	A	A	AII(A2)	AY072723	0	AII(A2/A3/A4)	AY178737/ EU278608/EF507657	0	AII(A2)	U57897	0	AII		MG520218/GU1116	04	MG520257/AS175	04	MG520235/ AS98	03	MG520227/AS98	03	MG520269/AS175	07	MG520244/AS98	02	040403030702	18	Identical to 413-02
413-02	Germany	A	A	A	AII(A2)	AY072723	0	AII(A2/A3/A4)	AY178737/ EU278608/EF507657	0	AII(A2)	U57897	0	AII		MG520218/GU1116	04	MG520257/AS175	04	MG520235/ AS98	03	MG520227/AS98	03	MG520269/AS175	07	MG520244/AS98	02	040403030702	18	Identical to 413-01
414-01	Nepal	A	A	A	AII(A3)	AY072724	0	AII(A2/A3/A4)	AY178737/ EU278608/EF507657	0	AI	L02120(A1)	0	AII-5		-	-	-	-	-	-	MG520229/Sweh063	05	-	-	-	-	Incomplete	-	-
415-01	India	B	B	B	B	LC436567.1	0	B (no 100% in NCBI)	New(heterozygot)	5	B (no 100% in NCBI)	TPI_04	1	B
416-01	Poland	B	B	B	B	MK033095.1	0	B (no 100% in NCBI)	New(heterozygot)	7	B (no 100% in NCBI)	New(heterozygot)	2	B
428-01	Germany	B	B	B	B	MK033095.1	0	B (no 100% in NCBI)	New(heterozygot)	8	B (no 100% in NCBI)	New	0	B
417-01	Indonesia	B	B	B	B (no 100% in NCBI)	BG_01	1	B (no 100% in NCBI)	New(heterozygot)	5	B (no 100% in NCBI)	New(heterozygot)	10	B
418-01	Germany	B	B	B	B (no 100% in NCBI)	New (heterozygot)	1	B (no 100% in NCBI)	New(heterozygot)	6	B (no 100% in NCBI)	New(heterozygot)	7	B
420-01	India	B	B	B	B (no 100% in NCBI)	New (heterozygot)	4	B (no 100% in NCBI)	New	0	B	KX468982.1	0	B
421-01	Haiti	B	B	B	B (no 100% in NCBI)	New (heterozygot)	1	B	HM747973.1	0	B (no 100% in NCBI)	New(heterozygot)	1	B
422-01	India	B	B	B	B (no 100% in NCBI)	New (heterozygot)	3	B (no 100% in NCBI)	New(heterozygot)	9	B (no 100% in NCBI)	New(heterozygot)	4	B
424-02	India	B	B	B	B (no 100% in NCBI)	New (heterozygot)	1	B (no 100% in NCBI)	New(heterozygot)	9	B (no 100% in NCBI)	New(heterozygot)	3	B
426-01	Germany	B	B	B	B	LC436567.1	0	B (no 100% in NCBI)	New(heterozygot)	4	B (no 100% in NCBI)	New(heterozygot)	4	B
419-01	India	B	B	B	B (no 100% in NCBI)	BG_01	1	B (no 100% in NCBI)	New(heterozygot)	3	B (no 100% in NCBI)	New(heterozygot)	4	B
437-01	Germany	B	B	B	B	MF285583.1	0	BIV	MG515180.1	0	B	KY696818.1	0	B(5)
425-01	East Africa	B	B	B	B	MF285583.1	0	BIV	MG515180.1	0	B	KY696818.1	0	B(5)
427-02	India	B	-	B	B (no 100% in NCBI)	New	0	B	KY124077.1	0	BIII	MH310972.1	0	B
438-01	Tanzania	B	B	B	B	MF285583.1	0	B (no 100% in NCBI)	New	0	B (no 100% in NCBI)	New(heterozygot)	11	B
439-01	South America	B	B	B	B (no 100% in NCBI)	New (heterozygot)	2	B (no 100% in NCBI)	New(heterozygot)	3	B (no 100% in NCBI)	New(heterozygot)	2	B
430-01	Thailand	A/B mixed	B	A/B mixed	B	MK033095.1	0	AI(A1)	AY178735	0	A/B mixed	New(heterozygot)	57	A/B mixed		-	-	-	-	-	-	-	-	-	-	-	-	-	-	-
432-01	Germany	A/B mixed	B	A/B mixed	AII	New	0	BIV	MG515180.1	0	B	KY696818.1	0	A/B mixed		-	-	-	-	-	-	-	-	-	-	-	-	-	-	-
435-01	USA	B	-	B	B	KY696837.1	0	B (no 100% in NCBI)	New(heterozygot)	9	B	KX468982.1	0	B
446-01	Unknown	B	B	B	B (no 100% in NCBI)	New (heterozygot)	2	B (no 100% in NCBI)	New(heterozygot)	9	B (no 100% in NCBI)	New	0	B
453-02	Marocco	A	A	A	AII(A3)	AY072724	0	AII(A2/A3/A4)	AY178737/ EU278608/EF507657	0	AII(A2)	U57897	0	AII		New(Heterozygot) 9 bps		MG520257/AS175	04	MG520236/ AS175	04	MG520228/ AS175	04	MG520264/Sweh072	02	453-02/MT879097	12	New (Heterozygot)	-	-
441-01	Germany	A	A	A	AII(A2)	AY072723	0	AII(A2/A3/A4)	AY178737/ EU278608/EF507657	0	AII(A2)	U57897	0	AII		MG520219/AS175	05	MG520257/AS175	04	-	-	-	-	MG520267/AS153	05	MG520246/AS175	04	Incomplete	-	-
442-01	India	A/B mixed	A/B mixed	B	B (no 100% in NCBI)	New (heterozygot)	4	B (no 100% in NCBI)	New(heterozygot)	4	B (no 100% in NCBI)	New(heterozygot)	3	B		-	-	-	-	-	-	-	-	-	-	-	-	-		-
444-01	India	B	B	B	B (no 100% in NCBI)	New (heterozygot)	1	B (no 100% in NCBI)	New(heterozygot)	6	B (no 100% in NCBI)	New	0	B
445-01	Germany	B	B	B	B (no 100% in NCBI)	New (heterozygot)	3	B (no 100% in NCBI)	New(heterozygot)	8	B	KY696818.1	0	B
457-01	Mexico	A	-	A	AII(A3)	AY072724	0	AII(A2/A3/A4)	AY178737/ EU278608/EF507657	0	AII(A2)	U57897	0	AII		-	-	-	-	MG520235/ AS98	03	-	-	-	-	-	-	Incomplete	-	-
447-01	India	B	-	B	B	MK033102.1	0	B	KP899851.1	0	B (no 100% in NCBI)	New(heterozygot)	5	B
454-01	Germany	A	A	A	AII(A2)	AY072723	0	AII(A2/A3/A4)	AY178737/ EU278608/EF507657	0	AII(A2)	U57897	0	AII		MG520215/WB	01	MG520259/Sweh038	06	MG520235/ AS98	03	MG520227/AS98	03	MG520269/AS175	07	MG520246/AS175	04	010603030704	43	Unique
451-01	Unknown	B	B	B	B	LC436567.1	0	B (no 100% in NCBI)	New(heterozygot)	1	B (no 100% in NCBI)	New(heterozygot)	3	B
452-01	Germany	B	B	B	B	KY696834.1	0	B (no 100% in NCBI)	New(heterozygot)	4	B (no 100% in NCBI)	New(heterozygot)	1	B
455-01	Germany	B	B	B	B	MK033095.1	0	B (no 100% in NCBI)	New(heterozygot)	8	B (no 100% in NCBI)	New(heterozygot)	6	B
456-01	North Africa	A	A	A	AII	New (heterozygot)	1	AII(A2/A3/A4)	AY178737/ EU278608/EF507657	0	AII(A2)	U57897	0	AII		MG520215/WB	01	-	-	MG520236/ AS175	04	MG520228/AS175	04	MG520269/AS175	07	MG520246/AS175	04	Incomplete	-	-
466-01	Germany	A/B mixed	A/B mixed	A	AII(A2)	AY072723	0	AII(A2/A3/A4)	AY178737/ EU278608/EF507657	0	AII(A2)	U57897	0	AII		MG520219/AS175	05	-	-	466-02/MT879094	11	MG520228/ AS175	04	MG520267/AS153	05	MG520244/AS98	02	Incomplete	-	-
460-01	Germany	A	A	A	AII(A2)	AY072723	0	AII(A2/A3/A4)	AY178737/ EU278608/EF507657	0	AII(A2)	U57897	0	AII		MG520219/AS175	05	MG520259/Sweh038	06	MG520236/ AS175	04	MG520227/AS98	03	MG520269/AS175	07	MG520245/Sweh040	03	050604030703	30	Identical to 460-02
463-01	Germany	B	B	B	B (no 100% in NCBI)	New (heterozygot)	8	B (no 100% in NCBI)	GDH_02	7	B (no 100% in NCBI)	TPI_05	2	B
490-01	Germany	A	A	A	AII (no 100% in NCBI)	New	0	-	-		AII(A2)	U57897	0	AII		MG520219/AS175	05	MG520257/AS175	04	MG520236/ AS175	04	MG520227/AS98	03	MG520269/AS175	07	MG520244/AS98	02	050404030702	44	Unique
464-01	Germany	A/B mixed	A/B mixed	A	AII(A3)	AY072724	0	AII(A2/A3/A4)	AY178737/ EU278608/EF507657	0	AII(A2)	U57897	0	AII		MG520215/WB	01	MG520259/Sweh038	06	MG520236/ AS175	04	464-01/MT879095	09	464-01/MT879093	09	MG520246/AS175	04	010604090904	45	Unique
460-02	Germany	A	A	A	AII(A2)	AY072723	0	AII(A2/A3/A4)	AY178737/ EU278608/EF507657	0	AII(A2)	U57897	0	AII		MG520219/AS175	05	MG520259/Sweh038	06	MG520236/AS175	04	MG520227/AS98	03	MG520269/AS175	07	MG520245/Sweh040	03	050604030703	30	Identical to 460-01
465-01	Germany	B	B	B	B (no 100% in NCBI)	New (heterozygot)	2	B (no 100% in NCBI)	New(heterozygot)	3	BIV	MH644772.1	0	B
468-01	Madagascar	A/B mixed	A/B mixed	B	B	KM977641.1	0	B (no 100% in NCBI)	New	0	B (no 100% in NCBI)	New	0	B		MG520216/Sweh038	02	MG520259/Sweh038	06	MG520235/ AS98	03	MG520227/AS98	03	MG520269/AS175	07	MG520245/Sweh040	03	020603030703	46	Identical to 469-01
469-01	Germany	A/B mixed	A/B mixed	A	AII(A3)	AY072724	0	AII(A2/A3/A4)	AY178737/ EU278608/EF507657	0	AII(A2)	U57897	0	AII		MG520216/Sweh038	02	MG520259/Sweh038	06	MG520235/ AS98	03	MG520227/AS98	03	MG520269/AS175	07	MG520245/Sweh040	03	020603030703	46	Identical to 468-01
471-01	Sri Lanka	A/B mixed	A/B mixed	B	B (no 100% in NCBI)	New (heterozygot)	3	B (no 100% in NCBI)	New(heterozygot)	4	B (no 100% in NCBI)	TPI_01	3	B		New(Heterozygot) 4 bps		New(Heterozygot) 8 bps		New(Heterozygot) 25 bps		New(Heterozygot) 7 bps		New(Heterozygot) 5bps		New(Heterozygot) 19 bps		New (Heterozygot)
463-02	Germany	B	B	B	B (no 100% in NCBI)	New (heterozygot)	8	B (no 100% in NCBI)	GDH_02	7	B (no 100% in NCBI)	TPI_05	2	B
473-01	Germany	B	B	B	B	MF285583.1	0	BIV	MG515180.1	0	B	KY696818.1	0	B(5)
474-01	Germany	B	B	B	B	MF285583.1	0	BIV	MG515180.1	0	B	KY696818.1	0	B(5)
475-01	Germany	B	B	B	B (no 100% in NCBI)	New (heterozygot)	4	B (no 100% in NCBI)	New(heterozygot)	7	B (no 100% in NCBI)	New(heterozygot)	1	B
468-02	Madagascar	A/B mixed	A/B mixed	A	AII(A3)	AY072724	0	AII	New (heterozygot)	2	AII(A2)	U57897	0	AII		MG520216/Sweh038	02	MG520259/Sweh038	06	MG520235/ AS98	03	MG520227/AS98	03	MG520269/AS175	07	New(Heterozygot) 11 bps		New (Heterozygot)
466-02	Germany	A	A	A	AII(A2)	AY072723	0	AII(A2/A3/A4)	AY178737/ EU278608/EF507657	0	AII(A2)	U57897	0	AII		MG520219/AS175	05	MG520259/Sweh038	06	466-02/MT879094	11	MG520228/ AS175	04	MG520267/AS153	05	MG520244/AS98	02	050611040502	47	Unique
478-01	India	A/B mixed	A/B mixed	A	AII	New (heterozygot)	2	AII(A2/A3/A4)	AY178737/ EU278608/EF507657	0	AII(A2)	U57897	0	AII		MG520217/AS98	03	MG520257/AS175	04	MG520236 / AS175	04	MG520227/AS98	03	MG520266/Sweh036	04	MG520246/AS175	04	030404030404	48	Unique
481-01	Spain	B	B	B	B (no 100% in NCBI)	New (heterozygot)	2	B (no 100% in NCBI)	New(heterozygot)	9	B (no 100% in NCBI)	New(heterozygot)	5	B
479-01	Germany	B	B	B	B	MF285583.1	0	B (no 100% in NCBI)	GDH_06	2	B (no 100% in NCBI)	New(heterozygot)	1	B
480-01	Hungary	A	A	A	AII(A3)	AY072724	0	AII(A2/A3/A4)	AY178737/ EU278608/EF507657	0	AII(A2)	U57897	0	AII		MG520221/Sweh071	07	MG520257/AS175	04	MG520236 / AS175	04	MG520228/ AS175	04	MG520268/Sweh038	06	MG520246/AS175	04	070404040604	49	Unique
492-01	Germany	B	B	B	B	KY696837.1	0	B	MK043575.1	0	B	KM190838.1	0	B
482-01	India	B	B	B	B	MK033095.1	0	B (no 100% in NCBI)	New(heterozygot)	6	B (no 100% in NCBI)	New(heterozygot)	3	B
483-01	Italy	B	-	B	B (no 100% in NCBI)	New (heterozygot)	3	B (no 100% in NCBI)	New	0	B (no 100% in NCBI)	New(heterozygot)	1	B
475-02	Germany	B	B	B	B	LC436567.1	0	B (no 100% in NCBI)	New(heterozygot)	4	B (no 100% in NCBI)	New(heterozygot)	7	B
484-01	Namibia	B	B	B	B (no 100% in NCBI)	New (heterozygot)	2	B (no 100% in NCBI)	New(heterozygot)	5	B (no 100% in NCBI)	New(heterozygot)	8	B
485-01	Germany	B	B	B	B	MK033095.1	0	B (no 100% in NCBI)	New(heterozygot)	3	B (no 100% in NCBI)	New(heterozygot)	2	B
486-01	Germany	B	B	B	B	MK033095.1	0	B (no 100% in NCBI)	GDH_03	7	B (no 100% in NCBI)	New(heterozygot)	5	B
488-01	Central America	B	B	B	B (no 100% in NCBI)	New (heterozygot)	1	B (no 100% in NCBI)	GDH_05	4	BIII	MH310972.1	0	B
489-01	Germany	A	A	A	AII(A2)	AY072723	0	AII(A2/A3/A4)	AY178737/ EU278608/EF507657	0	AII(A2)	U57897	0	AII		MG520220/Sweh099	06	MG520257/AS175	04	MG520236 / AS175	04	MG520228/ AS175	04	MG520269/AS175	07	MG520246/AS175	04	060404040704	50	Unique
494-01	Germany	A	A	A	AII(A2)	AY072723	0	AII(A2/A3/A4)	AY178737/ EU278608/EF507657	0	AII(A2)	U57897	0	AII		MG520219/AS175	05	MG520259/Sweh038	06	MG520236 / AS175	04	New(Heterozygot) 1bp	04	MG520268/Sweh038	06	MG520244/AS98	02	New (Heterozygot)	-	-
495-01	Namibia	B	B	B	B (no 100% in NCBI)	New (heterozygot)	2	BIV	MG515180.1	0	B (no 100% in NCBI)	New	0	B
496-01	Germany	B	B	B	B	KY696834.1	0	B	MG558343.1	0	B	KY696818.1	0	B
497-01	Unknown	A	A	A	AII(A3)	AY072724	0	AII(A2/A3/A4)	AY178737/ EU278608/EF507657	0	AII(A2)	U57897	0	AII		MG520220/Sweh099	06	MG520257/AS175	04	MG520236 / AS175	04	464-01/MT879095	09	MG520269/AS175	07	MG520246/AS175	04	060404090704	51	Unique
498-01	Unknown	A/B mixed	A/B mixed	A	AII(A2)	AY072723	0	AII(A2/A3/A4)	AY178737/ EU278608/EF507657	0	AII(A2)	U57897	0	AII		MG520219/AS175	05	MG520259/Sweh038	06	-	-	-	-	-	-	-	-	Incomplete	-	-
499-02	India	B	B	B	B (no 100% in NCBI)	New (heterozygot)	3	B (no 100% in NCBI)	New(heterozygot)	9	B (no 100% in NCBI)	New(heterozygot)	2	B
466-03	Germany	A	A	A	AII(A2)	AY072723	0	AII(A2/A3/A4)	AY178737/ EU278608/EF507657	0	AII(A2)	U57897	0	AII		MG520219/AS175	05	MG520259/Sweh038	06	466-02/MT879094	11	MG520228/ AS175	04	New(Heterozygot) 1bp		MG520244/AS98	02	New (Heterozygot)
487-02	Germany	A	A	A	AII(A2)	AY072723	0	AII(A2/A3/A4)	AY178737/ EU278608/EF507657	0	AII	New(heterozygot)	1	AII		MG520217/AS98	03	MG520259/Sweh038	06	MG520236 / AS175	04	MG520227/AS98	03	MG520269/AS175	07	MG520244/AS98	02	030604030702	52	Unique
503-01	Germany	A/B mixed	-	A/B mixed	A/B mixed	New (heterozygot)	20	AII(A2/A3/A4)	AY178737/ EU278608/EF507657	0	B (no 100% in NCBI)	TPI_01	3	A/B mixed		-	-	-	-	-	-	-	-	-	-	-	-	-	-	-
504-01	Germany	A	A	A	AII(A2)	AY072723	0	AII(A2/A3/A4)	AY178737/ EU278608/EF507657	0	AII(A2)	U57897	0	AII		MG520217/AS98	03	MG520259/Sweh038	06	AS175/MG520236	04	MG520228/ AS175	04	MG520269/AS175	07	MG520244/AS98	02	030604040702	53	Unique
505-01	Unknown	B	B	B	B (no 100% in NCBI)	New (heterozygot)	3	B (no 100% in NCBI)	New(heterozygot)	10	B (no 100% in NCBI)	New	0	B
510-01	Germany	B	B	B	B	MF285583.1	0	BIV	MG515180.1	0	B	KY696818.1	0	B(5)
511-01	The Gambia	A	A	A	AII(A2)	AY072723	0	AII(A2/A3/A4)	AY178737/ EU278608/EF507657	0	AII	FJ560560	0	AII		MG520221/Sweh071	07	MG520259/Sweh038	06	MG520235/ AS98	03	MG520227/AS98	03	MG520269/AS175	07	511-01/MT879096	13	070603030713	54	Unique
513-01	Cuba	B	B	B	B	MF285583.1	0	B	MG558343.1	0	B	KY696818.1	0	B
515-01	Germany	A/B mixed	A/B mixed	B	B	MK074733.1	0	B (no 100% in NCBI)	GDH_05	4	B (no 100% in NCBI)	TPI_02	5	B		-	-	-	-	-	-	-	-	-	-	-	-	-	-	-
520-01	India	B	B	B	B (no 100% in NCBI)	BG_04	3	B (no 100% in NCBI)	New(heterozygot)	5	B (no 100% in NCBI)	New(heterozygot)	5	B
520-02	India	B	B	B	B (no 100% in NCBI)	BG_04	3	B (no 100% in NCBI)	New(heterozygot)	7	B (no 100% in NCBI)	New(heterozygot)	6	B
517-01	Germany	B	B	B	B (no 100% in NCBI)	New	0	B (no 100% in NCBI)	New(heterozygot)	4	B (no 100% in NCBI)	TPI_05	2	B
518-01	Germany	B	B	B	B (no 100% in NCBI)	New	0	B (no 100% in NCBI)	New(heterozygot)	6	B (no 100% in NCBI)	New	0	B
521-01	Germany	B	B	B	B (no 100% in NCBI)	New (heterozygot)	2	B (no 100% in NCBI)	New(heterozygot)	9	B (no 100% in NCBI)	New(heterozygot)	5	B
522-01	Germany	B	B	B	B	MK033095.1	0	B (no 100% in NCBI)	New(heterozygot)	7	B (no 100% in NCBI)	New(heterozygot)	4	B
523-01	Germany	B	-	B	B (no 100% in NCBI)	New (heterozygot)	1	B (no 100% in NCBI)	New(heterozygot)	6	BIII	MH310972.1	0	B
524-01	Germany	B	-	B	B (no 100% in NCBI)	New (heterozygot)	2	B (no 100% in NCBI)	New(heterozygot)	2	B (no 100% in NCBI)	New(heterozygot)	1	B
525-01	Nepal	B	B	B	B (no 100% in NCBI)	New	0	B (no 100% in NCBI)	GDH_07	8	B (no 100% in NCBI)	New(heterozygot)	2	B
525-02	Nepal	B	B	B	B (no 100% in NCBI)	New (heterozygot)	3	B (no 100% in NCBI)	New(heterozygot)	7	B (no 100% in NCBI)	New(heterozygot)	2	B
525-03	Nepal	B	B	B	B (no 100% in NCBI)	New (heterozygot)	2	B (no 100% in NCBI)	GDH_07	8	B (no 100% in NCBI)	New(heterozygot)	4	B
526-01	unknown	B	B	B	B	KY612249.1	0	B (no 100% in NCBI)	New(heterozygot)	5	B (no 100% in NCBI)	New(heterozygot)	8	B
520-04	India	B	B	B	B (no 100% in NCBI)	New (heterozygot)	1	B (no 100% in NCBI)	New(heterozygot)	2	B (no 100% in NCBI)	New(heterozygot)	7	B
527-01	Germany	B	B	B	B (no 100% in NCBI)	BG_02	1	B (no 100% in NCBI)	New(heterozygot)	5	B (no 100% in NCBI)	New(heterozygot)	5	B
527-03	Germany	B	B	B	B (no 100% in NCBI)	New (heterozygot)	3	B (no 100% in NCBI)	New(heterozygot)	6	B (no 100% in NCBI)	New(heterozygot)	4	B
528-01	Germany	B	B	B	B	KX469068.1	0	B (no 100% in NCBI)	GDH_06	2	B	KY696818.1	0	B		-	-	-	-	-	-	-	-	-	-	-	-	-	-	-
Collection 1
Sample	Country of infection	Assemblage type	Assemblage specific qPCR	Standard Genotyping result	Betagiardin Type solate	Betagiardian acc no	Number of ASH SNPs BG	GDH type isolate	GDH acc no	Number of ASH SNPs GDH	TPI type isolate	TPI acc no	Number of ASH SNPs TPI	MLG BG, GH and TPI		CID1 type isolate	CID1 code	RHP26 type isolate	RHP26 code	HCMP22547 Type isolate	HCMP22547 code	HCMP6372 type isolate	HCMP6372 code	DIS3 type isolate	DIS3 code	NEK15411 type isolate	NEK15411 code	Final code	MLST Genotype 6 genes	Number with identical final code
110-01	India	A/B mixed	B	A/B mixed	B (no 100% in NCBI)	New (heterozygot)	2	B (no 100% in NCBI)	New(heterozygot)	5	A	New(heterozygot)	1	A/B mixed		-	-	-	-	-	-	-	-	-	-	-	-	-	-	-
104-01	India/ Thailand/ Vietnam/ New Zealand/ Singapore/ Malaysia	B	-	B	B (no 100% in NCBI)	New	0	B (no 100% in NCBI)	New(heterozygot)	3	B (no 100% in NCBI)	New(heterozygot)	7	B
119-04	Cuba	B	B	B	B (no 100% in NCBI)	BG_05	4	B (no 100% in NCBI)	GDH_04	2	B (no 100% in NCBI)	New(heterozygot)	2	B
110-02	India	B	B	B	B (no 100% in NCBI)	New (heterozygot)	4	B (no 100% in NCBI)	New(heterozygot)	10	B (no 100% in NCBI)	New(heterozygot)	11	B
119-01	Cuba	B	B	B	B (no 100% in NCBI)	BG_05	4	B	MK043575.1	0	B (no 100% in NCBI)	New(heterozygot)	1	B
119-02	Cuba	B	B	B	B (no 100% in NCBI)	BG_05	4	B (no 100% in NCBI)	GDH_04	2	B (no 100% in NCBI)	New(heterozygot)	1	B
110-03	India	B	-	B	B (no 100% in NCBI)	New (heterozygot)	3	B (no 100% in NCBI)	New(heterozygot)	1	B (no 100% in NCBI)	New(heterozygot)	13	B
137-01	Haiti	B	-	B	B	KU504720.1	0	B (no 100% in NCBI)	GDH_03	7	B (no 100% in NCBI)	TPI_05	2	B
142-01	India	A/B mixed	-	A/B mixed	B	MK033095.1	0	B	LC430577.1	0	A	New(heterozygot)	3	A/B mixed		-	-	-	-	-	-	-	-	-	-	-	-	-	-	-
147-04	Turkey	B	B	B	B	MK532954.1	0	B (no 100% in NCBI)	New	0	B (no 100% in NCBI)	New(heterozygot)	3	B
147-02	Turkey	B	B	B	B (no 100% in NCBI)	New (heterozygot)	2	B (no 100% in NCBI)	New(heterozygot)	5	B (no 100% in NCBI)	New(heterozygot)	4	B
147-03	Turkey	B	B	B	B (no 100% in NCBI)	New (heterozygot)	2	B (no 100% in NCBI)	New(heterozygot)	7	B (no 100% in NCBI)	New(heterozygot)	4	B
158-01	India	B	B	B	B (no 100% in NCBI)	BG_02	1	B (no 100% in NCBI)	New(heterozygot)	7	B (no 100% in NCBI)	New(heterozygot)	9	B
159-01	USA	B	B	B	B (no 100% in NCBI)	New	0	BIV	MG515180.1	0	B (no 100% in NCBI)	TPI_02	5	B
182-01	India	B	B	B	B (no 100% in NCBI)	New (heterozygot)	4	B (no 100% in NCBI)	New(heterozygot)	3	BIII	MH310972.1	0	B
182-2	India	B	-	B	B (no 100% in NCBI)	New (heterozygot)	3	B (no 100% in NCBI)	New(heterozygot)	2	B (no 100% in NCBI)	New(heterozygot)	3	B
186-01	India	B	B	B	B	LC436567.1	0	B (no 100% in NCBI)	New(heterozygot)	8	B (no 100% in NCBI)	New(heterozygot)	4	B
191-01	Laos	A/B mixed	A/B mixed	B	B (no 100% in NCBI)	New (heterozygot)	1	B (no 100% in NCBI)	New(heterozygot)	4	B (no 100% in NCBI)	New(heterozygot)	1	B		-	-	-	-	-	-	-	-	-	-	-	-	-	-	-
200-01	Mexiko	A/B mixed	A	A/B mixed	AII(A2)	AY072723	0	AII(A2/A3/A4)	AY178737/ EU278608/EF507657	0	B (no 100% in NCBI)	New(heterozygot)	9	A/B mixed		MG520219/AS175	05	New(Heterozygot) 3 bps		MG520236/AS175	04	MG520228/ AS175	04	MG520267/AS153	05	MG520246/AS175	04	New (Heterozygot)	-	-
207-02	Germany	A	A	A	AII(A3)	AY072724	0	AII(A2/A3/A4)	AY178737/ EU278608/EF507657	0	AII	New(heterozygot)	1	AII		MG520220/Sweh099	06	MG520259/Sweh038	06	MG520236 / AS175	04	MG520228/ AS175	04	MG520268/Sweh038	06	MG520246/AS175	04	060604040604	42	Unique
207-01	Germany	A	A	A	AII(A3)	AY072724	0	AII(A2/A3/A4)	AY178737/ EU278608/EF507657	0	AII	New(heterozygot)	1	AII		MG520220/Sweh099	06	207-01/MT879098	10	MG520236 / AS175	04	MG520228/ AS175	04	MG520268/Sweh038	06	MG520246/AS175	04	060104040604	55	Unique
182-3	India	B	-	B	B (no 100% in NCBI)	New (heterozygot)	5	B (no 100% in NCBI)	New(heterozygot)	7	BIII	MH310972.1	0	B
208-01	India	A/B mixed	A/B mixed	B	B (no 100% in NCBI)	New (heterozygot)	1	B	MG807887.1	0	BIII	MH310972.1	0	B		MG520220/Sweh099	06	-	-	-	-	-	-	-	-	-	-	-	-	-
220-01	Bhutan/ Nepal	B	B	B	B (no 100% in NCBI)	New	0	B	KP756611.1	0	BIII	MH310972.1	0	B
258-01	India	A/B mixed	B	A/B mixed	AII(A2)	AY072723	0	B (no 100% in NCBI)	New(heterozygot)	3	B (no 100% in NCBI)	New(heterozygot)	4	A/B mixed		-	-	-	-	-	-	-	-	-	-	-	-	-	-	-
259-01	India	B	B	B	B (no 100% in NCBI)	BG_01	1	B (no 100% in NCBI)	New(heterozygot)	5	B (no 100% in NCBI)	New(heterozygot)	2	B
265-01	India	B	B	B	B	KU504720.1	0	B (no 100% in NCBI)	New(heterozygot)	1	B (no 100% in NCBI)	New(heterozygot)	2	B
258-02	India	B	B	B	B (no 100% in NCBI)	BG_03	2	B (no 100% in NCBI)	New(heterozygot)	4	B (no 100% in NCBI)	New(heterozygot)	3	B
265-02	India	B	B	B	B	LC436567.1	0	B (no 100% in NCBI)	New	0	B (no 100% in NCBI)	New	0	B
258-03	India	B	B	B	B (no 100% in NCBI)	BG_03	2	B (no 100% in NCBI)	New(heterozygot)	7	B (no 100% in NCBI)	New(heterozygot)	3	B
278-01	India	B	B	B	B (no 100% in NCBI)	New (heterozygot)	8	B (no 100% in NCBI)	GDH_01	2	B (no 100% in NCBI)	New(heterozygot)	5	B
279-01	Ghana	B	B	B	B (no 100% in NCBI)	New (heterozygot)	8	B (no 100% in NCBI)	GDH_01	2	B (no 100% in NCBI)	New(heterozygot)	3	B
294-01	Peru	A	A	A	AII(A3)	AY072724	0	AII(A2/A3/A4)	AY178737/ EU278608/EF507657	0	AII(A2)	U57897	0	AII		MG520219/AS175	05	-	-	-	-	MG520229/Sweh063	05	-	-	-	-	Incomplete	-	-
295-01	India	B	B	B	B (no 100% in NCBI)	New (heterozygot)	2	B (no 100% in NCBI)	New(heterozygot)	7	B (no 100% in NCBI)	New	0	B
296-01	Sri Lanka	B	B	B	B (no 100% in NCBI)	New (heterozygot)	1	B (no 100% in NCBI)	New(heterozygot)	5	B (no 100% in NCBI)	New	0	B
297-01	India	B	B	B	B (no 100% in NCBI)	New	0	B (no 100% in NCBI)	New(heterozygot)	3	B	KC632562.1	0	B
299-01	Germany	B	B	B	B	KY696834.1	0	B	MG558343.1	0	B (no 100% in NCBI)	New(heterozygot)	3	B
300-01	India	B	B	B	B	MK033095.1	0	B (no 100% in NCBI)	New(heterozygot)	6	B (no 100% in NCBI)	New(heterozygot)	12	B
306-01	India	B	B	B	B (no 100% in NCBI)	New	0	B (no 100% in NCBI)	New	0	B (no 100% in NCBI)	New	0	B
360-01	Tanzania/Uganda/Rwanda	B	-	B	B (no 100% in NCBI)	New	0	B (no 100% in NCBI)	New(heterozygot)	5	BIII	MH310972.1	0	B
342-01	Ecuador	A	A	A	AII(A2)	AY072723	0	AII(A2/A3/A4)	AY178737/ EU278608/EF507657	0	AII(A2)	U57897	0	AII		Sweh099/MG520220	06	MG520259/Sweh038	06	MG520236/AS175	04	MG520227/AS98	03	MG520269/AS175	07	MG520246/AS175	04	060604030704	56	Identical to 342-02
342-02	Ecuador	A/B mixed	A	A/B mixed	B	MK033102.1	0	-	-	-	AII(A2)	U57897	0	A/B mixed		Sweh099/MG520220	06	MG520259/Sweh038	06	MG520236/AS175	04	MG520227/AS98	03	MG520269/AS175	07	MG520246/AS175	04	060604030704	56	Identical to 342-01
346-02	Congo	B	B	B	B	MK532954.1	0	B (no 100% in NCBI)	New(heterozygot)	5	B (no 100% in NCBI)	New(heterozygot)	7	B
347-01	India	A/B mixed	A/B mixed	A	AII(A3)	AY072724	0	AII(A2/A3/A4)	AY178737/ EU278608/EF507657	0	AII(A2)	U57897	0	AII		MG520220/Sweh099	06	MG520257/AS175	04	MG520235/ AS98	03	MG520227/AS98	03	MG520269/AS175	07	MG520246/AS175	04	060403030704	57	Unique
347-02	India	B	B	B	B	KM190799.1	0	B (no 100% in NCBI)	New	0	B (no 100% in NCBI)	New(heterozygot)	2	B
347-03	India	B	-	B	B (no 100% in NCBI)	New (heterozygot)	4	B (no 100% in NCBI)	New(heterozygot)	2	B (no 100% in NCBI)	New(heterozygot)	5	B
347-05	India	B	B	B	B (no 100% in NCBI)	New (heterozygot)	3	B (no 100% in NCBI)	New	0	B (no 100% in NCBI)	New(heterozygot)	1	B
350-01	India	B	B	B	B (no 100% in NCBI)	New (heterozygot)	3	B (no 100% in NCBI)	New(heterozygot)	5	B (no 100% in NCBI)	New(heterozygot)	2	B
380-01	Haiti	B	-	B	B	MG736250.1	0	B (no 100% in NCBI)	New(heterozygot)	6	B (no 100% in NCBI)	New(heterozygot)	3	B
391-01	Togo	A	A	A	AII(A3)	AY072724	0	AII(A2/A3/A4)	AY178737/ EU278608/EF507657	0	AII	New(heterozygot)	2	AII		-	-	-	-	-	-	MG520229	05	-	-	MG520246/AS175	04	Incomplete	-	-
404-01	Tanzania	B	B	B	B (no 100% in NCBI)	New (heterozygot)	3	B (no 100% in NCBI)	New(heterozygot)	5	B (no 100% in NCBI)	New(heterozygot)	4	B
405-01	Togo	B	B	B	B (no 100% in NCBI)	New (heterozygot)	3	B (no 100% in NCBI)	New(heterozygot)	2	B (no 100% in NCBI)	New(heterozygot)	1	B
405-03	Togo	B	B	B	B	MK074733.1	0	B (no 100% in NCBI)	New	0	B (no 100% in NCBI)	New(heterozygot)	4	B
406-02	Brazil	B	B	B	B (no 100% in NCBI)	New (heterozygot)	1	BIV	MG515180.1	0	BIV	MH644772.1	0	B
405-04	Togo	B	-	B	B	MK074733.1	0	B	MK043575.1	0	B (no 100% in NCBI)	New(heterozygot)	4	B
411-01	India	B	B	B	B (no 100% in NCBI)	New (heterozygot)	2	B (no 100% in NCBI)	New(heterozygot)	2	B (no 100% in NCBI)	New	0	B
412-01	India/ Nepal	B	B	B	B (no 100% in NCBI)	New (heterozygot)	3	B (no 100% in NCBI)	New(heterozygot)	2	B (no 100% in NCBI)	TPI_04	1	B
506-01	India	B	B	B	B (no 100% in NCBI)	New (heterozygot)	1	B (no 100% in NCBI)	New(heterozygot)	6	B (no 100% in NCBI)	TPI_03	3	B
506-02	India	B	B	B	B (no 100% in NCBI)	New (heterozygot)	2	B (no 100% in NCBI)	New(heterozygot)	7	B (no 100% in NCBI)	TPI_03	3	B
506-03	India	B	B	B	B	MK033095.1	0	B (no 100% in NCBI)	New(heterozygot)	7	B (no 100% in NCBI)	TPI_03	3	B
